# Supplementary material for: The Burden of Inflammatory Bowel Disease in Gulf Cooperation Council Countries from 1990 to 2021 with Forecasting Projections to 2030: A Global Burden of Disease Study
Source: Healthcare (Basel). 2025 Nov 28;13(23):3104. doi: 10.3390/healthcare13233104 (PMC12691746; doi:10.3390/healthcare13233104)
Supplement: Supplementary file 1 [file healthcare-13-03104-s001.zip]

Archive with 2 entries (2 files):
- healthcare-3939525-supplementary.pdf
- Supplementary Figure 1.pdf
